# Supplementary material for: Genetic predisposition for negative affect predicts mental health burden during the COVID-19 pandemic
Source: Eur Arch Psychiatry Clin Neurosci. 2024 Apr 8;275(1):61–73. doi: 10.1007/s00406-024-01795-y (PMC11799032; doi:10.1007/s00406-024-01795-y)
Supplement: Supplementary file 3 — Online Resource 3: Sample comparison and polygenic risk score correlations, validity, and specificity (XLSX 609 KB) [file 406_2024_1795_MOESM3_ESM.xlsx]

## Sheet: Article Information
Supplementary file S3 European Archives of Psychiatry and Clinical Neuroscience Genetic Predisposition for Negative Affect Predicts Mental Health Burden during the Covid-19 Pandemic Alicia M. Schowe*1,2, Malvika Godara*3, Darina Czamara1, Mazda Adli4,5, Tania Singer3 †, Elisabeth B. Binder1† 1Dept. Genes and Environment, Max Planck Institute of Psychiatry, Munich, Germany 2Graduate School of Syst…

## Sheet: Table 1
Table 1. Comparison between analytic and full CovSocial Phase 1 sample.
	Included in analytic sample
Characteristic	no, N = 2,295	yes, N = 1,316	p-valuea
Age [mean (SD)]	43.13 (12.76)	45.31 (12.45)	<0.001
Age Missing [n]	62	0
Female [n(%)]	1,430 (64%)	882 (67%)	0.072
Sex Missing [n]	62	0
Income [n(%)]	794 (36%)	426 (32%)	0.014
Income Missing [n]	117	0
Lifetime Mental Diagnosis [n(%)]	486 (23%)	398 (30%)	<0.001
Diagnosis Missing [n]	157	0
Class [n(%)]			<0.001
Most Vulnerable	334 (15%)	128 (9.7%)
More Vulnerable	268 (12%)	296 (22%)
More Resilient	1,065 (48%)	575 (44%)
Most Resilient	566 (25%)	317 (24%)
Class Missing [n]	62	0
Res-Vul T1 [mean (SD)]	0.03 (0.97)	-0.05 (0.92)	0.058
Res-Vul T1 Missing [n]	62	0
Res-Vul T4 [mean (SD)]	0.78 (1.23)	0.59 (1.26)	0.008
Res-Vul T4 Missing [n]	1831	512
LCS1 [mean (SD)]	0.76 (1.02)	0.71 (0.96)	0.262
LCS1 Missing [n]	62	0
LCS2 [mean (SD)]	-0.54 (0.72)	-0.53 (0.76)	0.474
LCS2 Missing [n]	62	0
Slope T4 - T7 [mean (SD)]	0.06 (0.10)	0.05 (0.11)	0.684
Slope Missing [n]	1831	512
aWilcoxon rank sum test; Pearson's Chi-squared test
Res-Vul, resilience vulnerability trajectory; SD, standard deviation; LCS1, latent change slope from T1 to T2; LCS2, latent change slope from T2 to T3.

## Sheet: Table 2
Table 2. Pearson Correlation Coefficients between PGS.
	MDD	PTSD	ANX	ADHD	ASD	General_NEU	AnT	WoV	WBS	LiS	Lone	EA	H	PA	TS	DEP	NEU	INT	ND
MDD
PTSD	0.23***
ANX	0.11***	0.06*
ADHD	0.15***	0.12***	-0.02
ASD	0.23***	0.07*	0.04	0.19***
General NEU	0.48***	0.14***	0.04	0.03	0.30***
AnT	0.15***	-0.02	0.13***	-0.16***	0.15***	0.19***
WoV	0.08**	-0.03	0.05*	-0.13***	0.17***	0.26***	0.43***
WBS	-0.71***	-0.21***	-0.13***	-0.05	-0.27***	-0.74***	-0.22***	-0.23***
LiS	-0.26***	-0.10***	-0.06*	-0.01	-0.09**	-0.20***	-0.06*	-0.07*	0.37***
Lone	0.36***	0.23***	0.06*	0.13***	0.17***	0.45***	0.00	0.01	-0.47***	-0.22***
EA	-0.12***	-0.11***	0.00	-0.26***	0.10***	-0.17***	0.10***	0.15***	0.11***	0.06*	-0.22***
H	-0.01	0.01	0.03	0.00	0.02	-0.03	0.00	0.01	-0.02	-0.08**	0.03	0.07*
PA	-0.39***	-0.14***	-0.11***	-0.03	-0.21***	-0.38***	-0.13***	-0.12***	0.60***	0.29***	-0.36***	-0.01	-0.04
TS	0.06*	0.04	0.01	0.11***	0.04	-0.01	0.05	0.03	-0.01	-0.03	0.05	-0.05	0.04	0.02
DEP	0.83***	0.25***	0.13***	0.12***	0.19***	0.49***	0.12***	0.08**	-0.83***	-0.27***	0.38***	-0.11***	-0.01	-0.44***	0.05*
NEU	0.45***	0.10***	0.05	-0.04	0.31***	0.88***	0.30***	0.35***	-0.79***	-0.23***	0.37***	-0.11***	0.00	-0.36***	-0.01	0.49***
INT	0.89***	0.24***	0.19***	0.02	0.17***	0.44***	0.18***	0.10***	-0.69***	-0.26***	0.34***	-0.09**	0.01	-0.40***	0.04	0.80***	0.42***
ND	0.20***	0.14***	-0.04	0.85***	0.43***	0.08**	-0.09**	-0.09**	-0.11***	-0.04	0.14***	-0.18***	0.02	-0.07**	0.15***	0.17***	0.02	0.04
General P	0.80***	0.26***	0.12***	0.32***	0.27***	0.39***	0.15***	0.06*	-0.62***	-0.25***	0.34***	-0.14***	-0.02	-0.35***	0.11***	0.73***	0.36***	0.76***	0.34***
PGS = polygenic score, MDD = major depressive disorder, PTSD = post-traumatic stress disorder, ANX = anxiety disorder, ADHD = attention deficit hyperactivity disorder, ASD = autism spectrum disorder, NEU = neuroticism, General NEU = neuroticism factor, AnT = Anxiety Tension, WoV = Worry-Vulnerability, WBS = well-being spectrum, LiS = Life Satisfaction, Lone = Loneliness, EA = educational attainme…

## Sheet: Figure 1
Figure S1: Association between each PGS and mean depressive symptoms.
PGS = polygenic score, MDD = major depressive disorder, PTSD = post-traumatic stress disorder, ANX = anxiety disorder, ADHD = attention deficit hyperactivity disorder, ASD = autism spectrum disorder, NEU = neuroticism, General NEU = neuroticism factor, AnT = Anxiety Tension, WoV = Worry-Vulnerability, WBS = well-being spectrum, LiS = Life Satisfaction, Lone = Loneliness, EA = educational attainme…

## Sheet: Figure 2
Figure S2: Association between each PGS and trait life satisfaction.
PGS = polygenic score, MDD = major depressive disorder, PTSD = post-traumatic stress disorder, ANX = anxiety disorder, ADHD = attention deficit hyperactivity disorder, ASD = autism spectrum disorder, NEU = neuroticism, General NEU = neuroticism factor, AnT = Anxiety Tension, WoV = Worry-Vulnerability, WBS = well-being spectrum, LiS = Life Satisfaction, Lone = Loneliness, EA = educational attainme…

## Sheet: Figure 3
Figure S3: Association between each PGS and trait loneliness.
PGS = polygenic score, MDD = major depressive disorder, PTSD = post-traumatic stress disorder, ANX = anxiety disorder, ADHD = attention deficit hyperactivity disorder, ASD = autism spectrum disorder, NEU = neuroticism, General NEU = neuroticism factor, AnT = Anxiety Tension, WoV = Worry-Vulnerability, WBS = well-being spectrum, LiS = Life Satisfaction, Lone = Loneliness, EA = educational attainme…

## Sheet: Figure 4
Figure S4: Association between each PGS and trait anxiety.
PGS = polygenic score, MDD = major depressive disorder, PTSD = post-traumatic stress disorder, ANX = anxiety disorder, ADHD = attention deficit hyperactivity disorder, ASD = autism spectrum disorder, NEU = neuroticism, General NEU = neuroticism factor, AnT = Anxiety Tension, WoV = Worry-Vulnerability, WBS = well-being spectrum, LiS = Life Satisfaction, Lone = Loneliness, EA = educational attainme…

## Sheet: Figure 5
Figure S5: Association between each PGS and trait neuroticism
PGS = polygenic score, MDD = major depressive disorder, PTSD = post-traumatic stress disorder, ANX = anxiety disorder, ADHD = attention deficit hyperactivity disorder, ASD = autism spectrum disorder, NEU = neuroticism, General NEU = neuroticism factor, AnT = Anxiety Tension, WoV = Worry-Vulnerability, WBS = well-being spectrum, LiS = Life Satisfaction, Lone = Loneliness, EA = educational attainme…

## Sheet: Figure 6
Figure S6: Association between each PGS and years in education.
PGS = polygenic score, MDD = major depressive disorder, PTSD = post-traumatic stress disorder, ANX = anxiety disorder, ADHD = attention deficit hyperactivity disorder, ASD = autism spectrum disorder, NEU = neuroticism, General NEU = neuroticism factor, AnT = Anxiety Tension, WoV = Worry-Vulnerability, WBS = well-being spectrum, LiS = Life Satisfaction, Lone = Loneliness, EA = educational attainme…
